# Supplementary material for: Influence of Centrifugation and Shaking on the Self-Assembly of Lysozyme Fibrils
Source: Biomolecules. 2022 Nov 24;12(12):1746. doi: 10.3390/biom12121746 (PMC9775142; doi:10.3390/biom12121746)
Supplement: Supplementary file 1 [file biomolecules-12-01746-s001.zip]

Archive with 1 entries (1 files):
- biomolecules-2022314-supplementary.pdf
